# Supplementary material for: Continuous-time random walk model for the diffusive motion of helicases
Source: QRB Discov. 2025 Oct 9;6:e26. doi: 10.1017/qrd.2025.10011 (PMC12722086; doi:10.1017/qrd.2025.10011)
Supplement: Rodríguez-Franco et al. supplementary material [file S2633289225100112sup001.zip]

Archive with 24 entries (24 files):
- Supplementary/bib_supp.bib
- Supplementary/Supplementary_rev.tex
- Supplementary/Substrate_preparation.png
- Supplementary/optical_tweezers_experiments.png
- Supplementary/factor.png
- Supplementary/rw_multifit.png
- Supplementary/Michaelis_Menten.png
- Supplementary/pauses_1.png
- Supplementary/model_PROBS.png
- Supplementary/pauses_detection.png
- Supplementary/Treball.png
- Supplementary/variance.png
- Supplementary/Slippage.png
- Supplementary/gp41_oligos.png
- Supplementary/RecG_oligos.png
- Supplementary/Histogram_green_points.PNG
- Supplementary/simulation_gp41_noise.PNG
- Supplementary/gp41_simulation_results_MULTIFIT_plot.PNG
- Supplementary/RecQ_tau_diferent_algo.png
- Supplementary/RecG_tau_diferent_algo.png
- Supplementary/gp41_tau_diferent_algo.png
- Supplementary/sequencia_vs_no_sequencia.PNG
- Supplementary/Substrate preparation.png
- Supplementary/factor Q passive and active.png
