# Supplementary material for: Continuous-time random walk model for the diffusive motion of helicases
Source: QRB Discov. 2025 Oct 9;6:e26. doi: 10.1017/qrd.2025.10011 (PMC12722086; doi:10.1017/qrd.2025.10011)
Supplement: Rodríguez-Franco et al. supplementary material [file S2633289225100112sup001.zip › Supplementary/bib_supp.bib]

@article{manosas2009coupling,
  title={Coupling DNA unwinding activity with primer synthesis in the bacteriophage T4 primosome},
  author={Manosas, Maria and Spiering, Michelle M and Zhuang, Zhihao and Benkovic, Stephen J and Croquette, Vincent},
  journal={Nature chemical biology},
  volume={5},
  number={12},
  pages={904--912},
  year={2009},
  publisher={Nature Publishing Group}
}

@article{viader2021cooperativity,
  title={Cooperativity-dependent folding of single-stranded DNA},
  author={Viader-Godoy, Xavier and Pulido, CR and Ibarra, Borja and Manosas, M and Ritort, F},
  journal={Physical Review X},
  volume={11},
  number={3},
  pages={031037},
  year={2021},
  publisher={APS}
}

@article{truong2020selective,
  title={Selective review of offline change point detection methods},
  author={Truong, Charles and Oudre, Laurent and Vayatis, Nicolas},
  journal={Signal Processing},
  volume={167},
  pages={107299},
  year={2020},
  publisher={Elsevier}
}

@article{gretton2012kernel,
  title={A kernel two-sample test},
  author={Gretton, Arthur and Borgwardt, Karsten M and Rasch, Malte J and Sch{\"o}lkopf, Bernhard and Smola, Alexander},
  journal={The Journal of Machine Learning Research},
  volume={13},
  number={1},
  pages={723--773},
  year={2012},
  publisher={JMLR. org}
}

@article{killick2012optimal,
  title={Optimal detection of changepoints with a linear computational cost},
  author={Killick, Rebecca and Fearnhead, Paul and Eckley, Idris A},
  journal={Journal of the American Statistical Association},
  volume={107},
  number={500},
  pages={1590--1598},
  year={2012},
  publisher={Taylor \& Francis}
}

@article{celisse2018new,
  title={New efficient algorithms for multiple change-point detection with reproducing kernels},
  author={Celisse, Alain and Marot, Guillemette and Pierre-Jean, Morgane and Rigaill, GJ},
  journal={Computational Statistics \& Data Analysis},
  volume={128},
  pages={200--220},
  year={2018},
  publisher={Elsevier}
}

@article{arlot2019kernel,
  title={A kernel multiple change-point algorithm via model selection},
  author={Arlot, Sylvain and Celisse, Alain and Harchaoui, Zaid},
  journal={Journal of machine learning research},
  volume={20},
  number={162},
  pages={1--56},
  year={2019}
}

@article{bell1978models,
  title={Models for the specific adhesion of cells to cells: a theoretical framework for adhesion mediated by reversible bonds between cell surface molecules.},
  author={Bell, George I},
  journal={Science},
  volume={200},
  number={4342},
  pages={618--627},
  year={1978},
  publisher={American Association for the Advancement of Science}
}

@article{manosas2010active,
  author    = {Manosas, M. and Xi, X. G. and Bensimon, D. and Croquette, V.},
  title     = {Active and passive mechanisms of helicases},
  journal   = {Nucleic Acids Research},
  year      = {2010},
  volume    = {38},
  number    = {16},
  pages     = {5518--5526},
  doi       = {10.1093/nar/gkq334}
}

@article{michaelis1913kinetik,
  title={Die kinetik der invertinwirkung},
  author={Michaelis, Leonor and Menten, Maud L and others},
  journal={Biochem. z},
  volume={49},
  number={333-369},
  pages={352},
  year={1913},
  publisher={Berlin}
}

@article{chemla2005mechanism,
  title={Mechanism of force generation of a viral DNA packaging motor},
  author={Chemla, Yann R and Aathavan, K and Michaelis, Jens and Grimes, Shelley and Jardine, Paul J and Anderson, Dwight L and Bustamante, Carlos},
  journal={Cell},
  volume={122},
  number={5},
  pages={683--692},
  year={2005},
  publisher={Elsevier}
}

@article{bocanegra2022optical,
  title={Optical Tweezers to Force Information out of Biological and Synthetic Systems One Molecule at a Time},
  author={Bocanegra, Rebeca and Ortiz-Rodr{\'\i}guez, Mar{\'\i}a and Garcia-Abadillo, Ismael Plaza and R-Pulido, Carlos and Ibarra, Borja},
  journal={Biophysica},
  volume={2},
  number={4},
  pages={564--580},
  year={2022},
  publisher={MDPI}
}

@article{huguet2010single,
  title={Single-molecule derivation of salt dependent base-pair free energies in DNA},
  author={Huguet, Josep M and Bizarro, Cristiano V and Forns, N{\'u}ria and Smith, Steven B and Bustamante, Carlos and Ritort, Felix},
  journal={Proceedings of the National Academy of Sciences},
  volume={107},
  number={35},
  pages={15431--15436},
  year={2010},
  publisher={National Academy of Sciences}
}

@article{shaevitz2005statistical,
  title={Statistical kinetics of macromolecular dynamics},
  author={Shaevitz, Joshua W and Block, Steven M and Schnitzer, Mark J},
  journal={Biophysical journal},
  volume={89},
  number={4},
  pages={2277--2285},
  year={2005},
  publisher={Elsevier}
}


@article{johnson2007single,
  title={Single-molecule studies reveal dynamics of DNA unwinding by the ring-shaped T7 helicase},
  author={Johnson, Daniel S and Bai, Lu and Smith, Benjamin Y and Patel, Smita S and Wang, Michelle D},
  journal={Cell},
  volume={129},
  number={7},
  pages={1299--1309},
  year={2007},
  publisher={Elsevier}
}

@article{mossa2009dynamic,
  title={Dynamic force spectroscopy of DNA hairpins: I. Force kinetics and free energy landscapes},
  author={Mossa, Alessandro and Manosas, Maria and Forns, Nuria and Huguet, Josep Maria and Ritort, Felix},
  journal={Journal of Statistical Mechanics: Theory and Experiment},
  volume={2009},
  number={02},
  pages={P02060},
  year={2009},
  publisher={IOP Publishing}
}
