# Supplementary material for: Continuous-time random walk model for the diffusive motion of helicases
Source: QRB Discov. 2025 Oct 9;6:e26. doi: 10.1017/qrd.2025.10011 (PMC12722086; doi:10.1017/qrd.2025.10011)
Supplement: Rodríguez-Franco et al. supplementary material [file S2633289225100112sup001.zip › Supplementary/Supplementary_rev.tex]

\documentclass[onecolumn]{revtex4-2}

\usepackage{graphicx,epsfig}
\usepackage{amsmath}
\usepackage{amsfonts}
\usepackage{float}
\usepackage{fancyhdr}

\usepackage{xcolor}
\newcommand{\tcr}{\textcolor{red}}
\newcommand{\tcb}{\textcolor{blue}}
\newcommand{\tcg}{\textcolor{green}}
\newcommand{\tco}{\textcolor{orange}}
\newcommand{\tcbr}{\textcolor{magenta}}
\usepackage{ulem}
\usepackage{longtable}
\usepackage{seqsplit}
\definecolor{custompurple}{HTML}{FF00A6}
\begin{document}

\setcounter{figure}{0}
\renewcommand{\thefigure}{S\arabic{figure}}
\renewcommand{\theequation}{S.\arabic{equation}}
\renewcommand{\thetable}{S\arabic{table}}

\pagestyle{fancy}


\title{
 \Huge SUPPLEMENTARY INFORMATION \\
    Continuous-time random walk model for the diffusive motion of helicases}
    
\author{V. Rodríguez-Franco$^{1}$, M.M. Spiering$^{2}$, P. Bianco$^{3}$, F. Ritort$^{1,4,5}$, M. Mañosas$^{1,4}$}


\affiliation{$^{1}$ Small Biosystems Lab, Condensed Matter Physics Department, Universitat de Barcelona, Carrer de Martí i Franquès 1, 08028 Barcelona, Spain}

\affiliation{$^{2}$ Department of Chemistry, The Pennsylvania State University, University Park, PA, USA}

\affiliation{$^{3}$ Department of Pharmaceutical Sciences, College of Pharmacy, University of Nebraska Medical Center, Omaha, Nebraska 68198-6025, USA}

\affiliation{$^{4}$ Institut de Nanociència i Nanotecnologia, Universitat de Barcelona, 08029 Barcelona, Spain}

\affiliation{$^{5}$Reial Acadèmia de Ciències i Arts de Barcelona (RACAB), Secció Física.2a, La Rambla 115, E-08002 Barcelona, Spain}


\maketitle


\clearpage

\section{DNA hairpins}
Two different DNA hairpins were used in the single-molecule experiments, named h1.2 and h1.4. The h1.2 hairpin was synthesized following a protocol described elsewhere \cite{manosas2009coupling}. It consisted of a 1239 bp hairpin with a 4 nt loop, a 76 nt single-stranded DNA (ssDNA) tail biotinylated at the 5$'$ end, and a 146 bp double-stranded DNA (dsDNA) tail labeled with digoxigenin at the 3' end. To prepare the h1.4 hairpin, we used a $\sim$1.4 kbp segment of the plasmid PBR322 digested with the restriction enzymes Esp3I and BsaI. Four different oligonucleotides were annealed and ligated to generate the loop and handles (Fig. \ref{fig:hairpin} (a) and (b)).

 \begin{figure}[h]
  \centering
  \includegraphics[width=\textwidth]{Supplementary/Substrate_preparation.png}
  \caption{a) PBR322 Plasmid with the used restriction enzymes highlighted in red. b) Diagram showing the different parts of hairpins h1.2 and h1.4 with the corresponding lengths.}
  \label{fig:hairpin}
\end{figure}

\begin{longtable}{|c|p{10cm}|} 
\hline
\multicolumn{1}{|c|}{\textbf{Name}} & \multicolumn{1}{c|}{\textbf{Sequence}} \\ \hline
\endfirsthead
\hline
\multicolumn{1}{|c|}{\textbf{Name}} & \multicolumn{1}{c|}{\textbf{Sequence}} \\ \hline
\endhead
 \multicolumn{1}{|c|}{\textcolor{green}{ssDNA $5^{\prime}$ handle}} & \textcolor{green}{5$^{\prime}$Biotin-AATTGCATGTATTACTTGGTAGGATCCGTCATAGC
 TTTAGCGATTTGGGACACTTCATCAAGACTTCCAGAGCAGC} \\ \hline
 \multicolumn{1}{|c|}{\textcolor{violet}{ssDNA $3^{\prime}$ handle}} & \textcolor{violet}{\seqsplit{GCGTGTGGTTCCGGGAAGCAGTTTCAGGCACCGTGTTAGCACTCCAGATGGATTTATTTCAATAGCATTTCAATGACGGTTCTTGAATTTAGGTGATTGGCACTTAGGCGT-ssDNADIGTail}} \\ \hline
\multicolumn{1}{|c|}{\tcb{loop}} & \tcb{\seqsplit{ACCGCGACGTCGGGCCGTCAGATGCCTTTTGGCATCTGACGGCCCGACGTCG}} \\ \hline
\caption{ Oligonucleotides (from Merck-Sigma Aldrich) used for the synthesis
of the h1.4 hairpin. }
\end{longtable}


\clearpage

\section{Single molecule experiments}
We performed experiments at different forces and ATP concentrations with three different helicases: gp41, RecQ, and RecG. For the unwinding enzymes gp41 and RecQ, the forces used were below the unzipping force, $F_{c}\sim$15 pN, and the experiments were conducted with magnetic tweezers (MT).
Experiments with gp41 were performed with a half-hairpin construct created with a complementary 40-mer used to increase the length of the 5$'$ tail and optimize gp41 helicase loading conditions. Initially, the 40-mer oligonucleotide was introduced into the chamber at a high concentration ($\sim 1 \mu M$). Next, the hairpin was denatured by applying a high force ($>$16 pN), enabling the oligonucleotide to hybridize with its complementary sequence on the hairpin. Upon reducing the force, the hairpin partially re-annealed up to the binding site of the oligonucleotide. This process generated a $\sim$600 bp hairpin with an extended $\sim$500 nt of ssDNA tails (Fig. \ref{fig:gp41_oligos}).
In contrast, for the RecG rewinding enzyme, we combined MT and optical tweezers (OT) assays. For forces below $F_c$, we used MT, as shown in Figure \ref{fig:RecG_oligos}. For forces above $F_{c}$, we used OT, as shown in Figure \ref{fig:optical_tweezers_experiments}.

 \begin{figure}[H]
  \centering
  \includegraphics[width=\textwidth]{Supplementary/gp41_oligos.png}
  \caption{(a,b) Schematics of  the protocol to generate the half-hairpin used in gp41 experiments. The hairpin was first  mechanically denaturated by applying a force higher than the coexistence force $F_{c}$. Flowing a 40-mer oligonucleotide complementary to a region of the hairpin into the chamber and lowering the force generates a shorter hairpin with longer ssDNA tails. (b) Experimental trace showing the protocol described in (a). (c,d) Experimental traces from gp41 assays, showing unwinding (c) and translocation (d) events, marked in red.}
  \label{fig:gp41_oligos}
\end{figure}

 \begin{figure}[H]
  \centering
  \includegraphics[width=\textwidth]{Supplementary/RecG_oligos.png}
  \caption{(a) Schematics of the protocol used in RecG experiments at low forces. The force was first increased to 18 pN to denature the hairpin, then the force was decreased to 10 pN allowing the generation of the partially denatured hairpin. RecG rewound the hairpin and expels the oligo allowing to explore low forces ($F<F_{c}\sim15 pN$). (b) When the force was set near to $F_{c}$ the hairpin unzipped except a 20 bp GC-rich region close to the loop (shown in red in the schematics). The RecG helicase bound to the fork and initiate its rewinding activity.}
  \label{fig:RecG_oligos}
\end{figure}


 \begin{figure}[H]
  \centering
  \includegraphics[width=\textwidth]{Supplementary/optical_tweezers_experiments.png}
  \caption{(a) Schematics of the OT setup, where a DNA hairpin was tethered between two beads, one trapped in the optical trap and the other held in the tip of a micro-pipette. (b) OT experimental trace for a RecG rewinding assay, showing the distance between the trap and the micropipette ($X_{T}$, blue line) and the force (red line) as a function of time. RecG activity was detected as an increase in the force. Upon reaching the desired force we apply a force-feedback protocol to keep the force constant. At a constant force, the RecG activity led to a decrease in the distance $X_{T}$. When RecG dissociates  from the DNA, the hairpin unzips spontaneously.}
  \label{fig:optical_tweezers_experiments}
\end{figure}

\section{Conversion from nanometer to base-pairs}
We used a 40-mer oligonucleotide complementary to the loop region to prevent hairpin formation and measure the elasticity of the ssDNA. Initially, the 40-mer oligonucleotide was introduced to the chamber at high concentration (>1$\mu M$) and applying a force higher than 15 pN, the hairpin was mechanically denaturated allowing the 40-mer oligonucleotide to hybridize in the loop region (Fig. \ref{fig:factor}).


 \begin{figure}[h]
  \centering
  \includegraphics[width=\textwidth]{Supplementary/factor.png}
  \caption{(a) The ssDNA elasticity was measured using the hairpin substrate in the presence of a 40-mer oligonucleotide complementary to the loop region of the hairpin. The hairpin was mechanically opened allowing the oligonucleotide to hybridize. The hybridization of the oligonucleotide prevented the rewinding of the hairpin and allowed the measure of the ssDNA force-extension curve (FEC). (b) Example of an experimental FEC for ssDNA from optical tweezers experiments. The total extension is divided by the number of nucleotides. The black line is a helix-coil WLC fit to the data \cite{viader2021cooperativity}. This FEC provides the factor to convert the extension in nm or $\mu$m to the number of bps (c) In gp41 experiments the conversion factor was calculated from the unwinding traces. Full hairpin unwinding events followed by the helicase translocation have a triangular shape. The distance between the peak of the triangle and the baseline corresponds to the extension ($\mu m$) of the fully unzipped hairpin (bp).}
  \label{fig:factor}
\end{figure}

\section{Velocity and diffusivity}


We computed the velocity and diffusivity from both simulations and experiments, observing a linear regime in both cases. For the diffusivity we observe a deviation from the linear regime at very short times ($\sim ms$), which are below the resolution limit of our experimental acquisition frequency (30-80 Hz). To explore this behaviour in detail, we relied on simulations, revealing that it follows an exponential trend described by $\sigma^{2}=2\sigma_{bead}^2(1-e^{-t/\tau})+2Dt$ (inset in Fig. \ref{fig:variance} (b) ). This was interpreted as a sub-diffusive regime in which the motor had not yet opened many bases, and the dynamics were primarily driven by bead fluctuations. Once the motor advanced a few bases, the sub-diffusive regime ends and we recovered the normal diffusive behaviour.

 \begin{figure}[H]
  \centering
  \includegraphics[width=\textwidth]{Supplementary/variance.png}
  \caption{(a) Experimental mean displacement as a function of time for the gp41 helicase. The linear regime was fitted to obtain the mean velocity. (b) Experimental variance of the trace as a function of time for the gp41 helicase. The lineal regime was fitted to obtain the diffusivity. The variance shows an initial offset related with the Brownian motion of the bead (red arrow). Inset shows a simulation to observe the details of the non-lineal regime, with the fit to $\sigma^2(t)=2D_{motor}t+\frac{D_{bead}}{2}$}
  \label{fig:variance}
\end{figure}


As discussed in previous studies \cite{shaevitz2005statistical}, the heterogeneous DNA sequence may lead to changes in the measured diffusivity (D). The sequence effects are particularly relevant for passive helicases which rely on the thermal fraying, whereas an ideal active helicase should present a sequence-independent dynamics. Previous experiments with different passive helicases have revealed that the helicase local unwinding speed depends on the local DNA sequence \cite{manosas2010active,johnson2007single}. Our CTRW model does not explicitly account for sequence heterogeneity, which could be particularly relevant when analysing gp41 data, which behave as a passive helicase. To check the impact of the DNA sequence on the diffusivity, we performed two types of simulations: first, a simple random walk (RW) model (without pauses), and second, our CTRW model (with pauses), using the parameters of table III corresponding to gp41. To incorporate the passive nature of the helicase, we made the forward stepping rate $k_{+}$ dependent on the sequence, using the expression $k_{+}(ATP,F)=k_{0}(ATP)e^{-\Delta G+W(F)}$, where $\Delta G$ represents the nearest-neighbour base-pair energies \cite{huguet2010single}. For the homogeneous case, we used a fixed value of $\Delta G = 2.62,k_{B}T$ verifying $v_{homogeneous} = v_{heterogeneous}$. We then computed the diffusion coefficient D from the simulated traces in the same way as for the experimental data. The results are shown in Figure \ref{fig:sequencia_vs_no_sequencia} b). We found that for the RW (without pauses), the effect of sequence heterogeneity is substantial, with a 150$\%$ change between homogeneous and heterogeneous cases. In contrast, for the CTRW (with pauses), the pauses stronlgy increase the overall diffusivity, reducing the relative contribution of sequence heterogeneity. Therefore, we conclude that for the helicases studied in this work, the measured diffusivity is not significantly affected by the DNA sequence. 


 \begin{figure}[H]
  \centering
  \includegraphics[width=0.6\textwidth]{Supplementary/factor Q passive and active.PNG}
  \caption{a) Comparison of the ratio $\frac{D}{v}$   between passive and active helicases, as obtained from the RW heterogenous and homogenous simulations. Note that $\frac{D}{v}$ is lower for passive helicases, indicating a lower $\mathcal{Q}$ factor b) Effect of sequence heterogeneity and pauses on the diffusion coefficient (D). In dark red, we show results from a simple RW without pauses: crosses correspond to simulations on a homogeneous sequence (constant base-pair energy), and squares to simulations on a heterogeneous sequence. Sequence heterogeneity significantly increases the diffusion coefficient in the random walk model. In blue, we show results from the CTRW model that includes pauses: crosses correspond to the homogeneous sequence and squares to the heterogeneous sequence. In this case, the overall value of $D$ is much larger due to the contribution of pauses, and the difference between homogeneous and heterogeneous sequences becomes very small. These results show that, for our gp41 passive helicase, sequence effects on diffusivity are masked by the stronger effect of the pauses.}
  \label{fig:sequencia_vs_no_sequencia}
\end{figure}


\section{Analytical solution of the model}
The movement of the helicase along DNA was described as a continuous-time random walk (CTRW) involving three distinct transitions: forward stepping with a probability $P_{+}$ and step-size $d_{+}$, backward stepping with a probability $P_{-}$ and step-size $d_{-}$, and pausing with a probability $P_{0}$ (Fig. \ref{fig:modelo}). These probabilities are normalized: $P_{+} + P_{-} + P_{0} = 1$. Each type of transition was governed by its intrinsic time: $\tau_{+}$ for the forward motion, $\tau_{-}$ for the backward motion, and $\tau_{0}$ for pausing. These times are directly related to their corresponding probabilities, with $\tau_{+}$ associated with $P_{+}$, $\tau_{-}$ with $P_{-}$, and $\tau_{0}$ with $P_{0}$. Within the CTRW framework, two stochastic properties capture the motor's dynamics. The jump distribution $f(x)$ specifies the probability of a given displacement during a single step. The waiting time distribution $\psi(t)$ describes the duration before a transition occurs. Using this formalism, the probability of finding the helicase at a distance $x$ at a time $t$ can be expressed through the Montroll-Weiss equation in Fourier-Laplace space, where $s$ represents the Laplace transform of $t$ and $k$ the Fourier transform of $x$:

\begin{equation}
P(k, s) = \frac{1-\hat{\psi}(s)}{s}\frac{1}{1-\hat{\phi}(k,s)},
\label{Montroll Weiss}
\end{equation}

where $\hat{\psi}(s)$ is the Laplace transform of the waiting time distribution and $\hat{\phi}(k,s)$ is the joint distribution of jumps and waiting times per a single step. We considered that the waiting time and jump distributions are coupled and therefore the one-step joint distribution $\phi(x,t) = \psi(t)f(x|t)$, with $f(x|t)$ representing the conditional probability density function to have a displacement $x$ in  a time interval $t$ during a single step. Otherwise, the Montroll-Weiss expression would take the usual expression $\hat{\phi}(k,s) = \hat{\psi}(s) \cdot \hat{f(k)}$. 
In our model, the waiting times were exponentially distributed:

\begin{equation}
\psi_{-} = \frac{P_{-}}{\tau_{-}} e^{-t/\tau_{-}}, \quad \psi_{0} = \frac{P_{0}}{\tau_{0}} e^{-t/\tau_{0}}, \quad \psi_{+} = \frac{P_{+}}{\tau_{+}} e^{-t/\tau_{+}}
\label{waiting time distr}
\end{equation}

 \begin{figure}[h]
  \centering
  \includegraphics[width=0.6\textwidth]{model_PROBS.png}
  \caption{Diagram showing the CTRW model with the three different states, probabilities ($P_+$, $P_0$, $P_-$), step-sizes ($d_+$, $d_-$) and intrinsic transition times ($\tau_+$, $\tau_0$, $\tau_-$). The inset in orange show the decomposition of the pause state with entrance probability $P_0=1-P_+-P_-$ and scape probability $P_{-p}=1$ and the total time spend in this states given by $\tau_0$.}
  \label{fig:modelo}
\end{figure}

The jump distribution, considering that the motor takes discrete jumps of size $d_{+}$ in the forward direction and $d_{-}$ in the backward direction, was given by:

\begin{equation}
f(x) = P_{-} \delta(x+d_{-}) + P_{0} \delta(x) + P_{+} \delta(x-d_{+}).
\label{jump distr}
\end{equation}

And the one-step joint distribution was given by:

\begin{equation}
\phi(x,t)= \frac{P_{-}}{\tau_{-}} e^{-t/\tau_{-}} \delta(x+d_{-}) +  \frac{P_{0}}{\tau_{0}} e^{-t/\tau_{0}} \delta(x) +  \frac{P_{+}}{\tau_{+}} e^{-t/\tau_{+}} \delta(x-d_{+}).
\label{displ distr}
\end{equation}

In Fourier-Laplace space we can write:
 
\begin{equation}
\hat{\psi}(s)=\frac{P_{-}}{\tau_{-}s+1}+\frac{P_{0}}{\tau_{0}s+1}+\frac{P_{+}}{\tau_{+}s+1}, \quad \hat{\phi}(k,s)=\frac{P_{-}e^{-ikd_{-}}}{\tau_{-}s+1}+\frac{P_{0}}{\tau_{0}s+1}+\frac{P_{+}e^{ikd_{+}}}{\tau_{+}s+1}.
\end{equation}

In the limit of s $\xrightarrow{}$ 0 and k $\xrightarrow{}$ 0, we can perform a Taylor expansion obtaining:

\begin{equation}
\hat{\psi}(s)=1-sE+s^{2}F,  \quad \hat{\phi}(k,s)=\hat{\psi}(s)+ikd\phi_{-}-\frac{k^2}{2}\phi_{+},
\label{series expansion}
\end{equation}

with $E=P_{-}\tau_{-}+P_{0}\tau_{0}+P_{+}\tau_{+}$, $F=P_{-}\tau_{-}^{2}+P_{0}\tau_{0}^{2}+P_{+}\tau_{+}^{2}$, $\phi_{-}=\frac{P_{+}d_{+}}{\tau_{+}s+1}-\frac{P_{-}d_{-}}{\tau_{-}s+1}$ and $\phi_{+}=\frac{P_{+}d_{+}^{2}}{\tau_{+}s+1}+\frac{P_{-}d_{-}^{2}}{\tau_{-}s+1}$. 

Substituting Eq.\ref{series expansion} into Eq. \ref{Montroll Weiss} we find:

\begin{equation}
P(k, s) = \frac{1-\hat{\psi}(s)}{s}\frac{1}{1-\hat{\psi}(s)-ik\phi_{-}+\frac{k^2}{2}\phi_{+}}=\frac{1}{s(1-ik\frac{\phi_{-}}{1-\hat{\psi}(s)}+\frac{k^{2}}{2}\frac{\phi_{+}}{1-\hat{\psi}(s)})}.
\label{eqs7}
\end{equation}

The fractions of the denominator can be expanded as:

\begin{equation}
\frac{\phi_{-}}{1-\hat{\psi}(s)}=\frac{a_{1}}{sE}+\frac{a_{2}E-a_{1}F}{E^2},  \quad \frac{\phi_{+}}{1-\hat{\psi}(s)}=\frac{c_{1}}{sE},
\end{equation}

with $a_{1}=P_{+}d_{+}-P_{-}d_{-}$, $a_{2}=P_{+}d_{+}\tau_{+}-P_{-}d_{-}\tau_{-}$ and $c_{1}=P_{+}d_{+}^2+P_{-}d_{-}^2$.\\

Using the expansion in Eq.\ref{eqs7} we obtain:

\begin{equation}
P(k, s) = \frac{1}{s[1-ik\frac{a_{1}}{sE}-ik\frac{a_{2}E-a_{1}F}{E^2}+\frac{k^2}{2}\frac{c_{1}}{sE}]},
\label{final FL}
\end{equation}

Doing the inverse Laplace-Fourier transform of Equation \ref{final FL} we obtain a Gaussian distribution:


\begin{equation}
P (x,t) = \frac{1}{\sqrt{4\pi Dt}} e^{-\frac{(x-vt)^2}{4Dt}},
\label{gaussian}
\end{equation}

with average velocity and diffusivity given by:

\begin{equation}
v=\frac{a_{1}}{E},  \quad D = \frac{c_{1}}{2E}+\frac{a_{1}}{2E^2}\left(a_{2}E-a_{1}F\right).
\label{vel and dif supp}
\end{equation}

%This solution is expressed in probabilities, but in the context of molecular motors, it is more useful and comprehensible to work with rates. To do this, we will assume that the transition time between our state and any other state (going to the forward transition, to the backwards or to the pause) is determined by a very fast time equal for all transitions ($\tau_{+}=\tau_{-}=\tau_{p}=\tau$). In this way, the transition rates are given by: $k_{-} = \frac{P_{-}}{\tau}$, $k_{p} = \frac{P_{0}}{\tau}$, $k_{+} = \frac{P_{+}}{\tau}$. The total pause time is given by $\tau_0=\tau_p+\tau_{-p}$ and taking into account that $\tau_{-p} \gg \tau_{p}$ the pause exit rate is: $k_{-p}=\frac{1}{\tau_0}$. The property $P_{+} + P_{-} + P_{0} = 1$ leads to $\tau = \frac{1}{k_{t}}$ with $k_{t} = k_{-} + k_{p} + k_{+}$. Then, the expression for the velocity and diffusivity in terms of rates is:

It is useful to express this expression in terms of kinetic rates,  which are defined as probabilities per unit time for each transition and are the parameters that are usually quantified in experiments. 
To achieve this, we first considered irreversible forward and backward transitions with rates given by $k_{+} = P_{+}/\tau_{+} $ and $k_{-} = P_{-}/\tau_{-}$, respectively. Next, we break down the pause transition into two steps: the first corresponds to entering the pause state with probability $ P_{0} $ and a intrinsic transition time $ \tau_{p} $, while the second corresponds to exiting the pause state with probability $ P_{-p} = 1 $ and characteristic time $ \tau_{-p} $, with $\tau_{0}=\tau_{p}+\tau_{-p}$. We assume that the transition time between our state and any other state (whether it is a forward transition, a backward transition, or a pause) is determined by a fast passage time that is equal for all transitions, denoted as $ \tau_{+} = \tau_{-} = \tau_{p} = \tau $. Moreover, $\tau_{-p}>>\tau$, and therefore $\tau_{0}\sim \tau_{-p}$.
With these assumptions, the transition rates read as: $k_{+} = \frac{P_{+}}{\tau}, \quad k_{-} = \frac{P_{-}}{\tau}, \quad k_{p} = \frac{P_{0}}{\tau} , \quad k_{-p}= \frac{1}{\tau_{0}}$. The probability normalization  $P_{+} + P_{-} + P_{0} = 1 $ leads to $\tau = \frac{1}{k_{t}} $ with $k_{t} = k_{-} + k_{p} + k_{+} $. The expression for the velocity and diffusivity in terms of rates is given by:
\begin{equation}
v=\frac{a_{1}}{E}  ,  D = \frac{1}{2E} \left[ c_{1} + 2 \left( \frac{a_{1}}{E} \right)^{2} \frac{k_{p}}{k_{-p}} \left( \frac{1}{k_{-p}} - \frac{1}{k_{t}} \right) \right]
\label{vel and dif rates supp}
\end{equation}
with $E = \frac{k_{+}}{k_{t}} + \frac{k_{-}}{k_{t}} + \frac{k_{p}}{k_{-p}}$, $F = \frac{k_{+}}{k_{t}^2} + \frac{k_{-}}{k_{t}^2} + \frac{k_{p}}{k_{-p}^2}$, $a_{1} = k_{+}d_{+} - k_{-}d_{-}$, $c_{1} = k_{+}d_{+}^2 + k_{-}d_{-}^2$.

Note that from the experimental traces we measure the characteristic times to enter and exit the pause  (Figure main text 3 b,d,f), $\langle t_{p} \rangle$ and $\langle t_{-p} \rangle$, which are the inverse of the kinetic rates $k_{p}$ and $k_{-p}$, respectively.

\newpage

\section{Pause detection algorithm}

To identify the pauses in helicase traces, we used the Pruned Exact Linear Time (PELT) algorithm implemented in the ruptures Python library \cite{truong2020selective}. This method assumes that the signal consists of piecewise constant segments, each with a constant mean, and aims to detect the indices where the mean shifts by minimizing a global cost function. We employed the L2 cost function, which minimizes the sum of squared deviations from the segment mean, plus a penalty term that controls detection sensitivity: lower penalties tend to overfit noise, while higher penalties may miss real transitions. To balance this, we set the penalty proportional to the intrinsic noise level of the trace, specifically to 2 times the standard deviation of the residues ($\delta x = x - vt+b$), where x is the experimental position, v the mean velocity, and b the initial offset). There is also the jump parameter that controls how often the algorithm checks for change points. Despite this tuning, pause detection remains a non-trivial task. Sensitivity to short or long pauses depends strongly on the chosen parameters: optimizing for short pauses can fragment long ones, while detecting long pauses can lead to missing short events. To address this challenge, we optimized the parameters to reliably detect long pauses and analysed only those pauses longer than a threshold time $\tau_{s}$. Assuming that pause durations follow an exponential distribution, we fit the histogram of detected pauses above $\tau_{s}$ to extract the characteristic pause time. The threshold $\tau_{s}$ was determined as the point where the histogram begins to deviate from exponential behaviour and typically corresponds to a short time on the order of the second or a fraction of a second. This method is illustrated in Supplementary Figure \ref{fig:pauses_hist}, where excluded short-time bins (shown in green) deviate from the exponential fit.

 \begin{figure}[h]
  \centering
  \includegraphics[width=0.75\textwidth]{Supplementary/Histogram_green_points.PNG}
  \caption{ Histograms of the pause times ($\tau_{-p}$) and time between pauses ($\tau_{p}$). The green points were excluded from the fit due to the algorithm's limited ability to detect short pauses. We removed the initial points until the fitted value of $\tau_{-p}$ / $\tau_{p}$ converged}
  \label{fig:pauses_hist}
\end{figure}


To check the validity of the analysis done under the experimental noisy conditions, we simulated 100 trajectories of 100 seconds each using the continuous-time random walk (CTRW) model with the parameter values reported in Table III (main text) for gp41 (Fig. \ref{fig:simulation_gp41_noise}). We compute the noise level for each experimental condition by measuring the standard deviation ($\sigma$) of the residual signal $x-(v·t+b)$. These $\sigma$ values, typically between 10 and 20 bp, were used as the amplitude of a Gaussian white noise that was added to the simulated traces. We next applied the pause detection algorithm to the simulated data and calculated the velocity and diffusion coefficients using the same methods as for the experimental data. The simulation results closely match the theoretical expectations: velocities within 1$\%$ error, diffusivities within 6$\%$, pause durations within 7$\%$, and inter-pause intervals within 20$\%$ (see Figure \ref{fig:simulation_gp41_results}).

\newpage

To further test the reliability of the pause algorithm with the experimental traces we repeated the pause detection analysis by systematically varying the parameters of the algorithm. Specifically, we varied by a factor 1.5 to 0.75 the different parameters controlling the pause detection algorithm, which control the amount of detected changes and the minimum pause length. Additionally, to further verify the reliability of the detected pauses, we performed an alternative analysis. This method involved dividing each trace into segments, calculating the velocity of each segment, and identifying as pauses those segments with velocities below 10$\%$ of the average trace velocity. These results can be seen in figures \ref{fig:gp41_tau_diferent_algo}, \ref{fig:RecQ_tau_diferent_algo} and \ref{fig:RecG_tau_diferent_algo}.

 \begin{figure}[H]
  \centering
  \includegraphics[width=0.65\textwidth]{Supplementary/simulation_gp41_noise.PNG}
  \caption{ Two different simulated traces for gp41 at [ATP] = 2 mM and different forces (12 pN and 8 pN) and different noises ($\sim$ 10 bp and $\sim$ 20 bp) with the detected pauses indicated in red. The black line indicate the simulation result without noise.}
  \label{fig:simulation_gp41_noise}
\end{figure}


 \begin{figure}[h]
  \centering
  \includegraphics[width=0.75\textwidth]{Supplementary/gp41_simulation_results_MULTIFIT_plot.PNG}
  \caption{Results obtained from analysing 100 simulated traces of 100 seconds each using the continuous-time random walk (CTRW) model with the parameters found in table III (main text) for gp41. Gaussian noise was added to the simulated data with a standard deviation ($\sigma$) equal to the experimental noise level, typically around 10–20 base pairs. Squares indicate the simulation results and solid lines indicate the theoretical result. These simulations successfully reproduce the: velocities within 1$\% $error, diffusivity within 6$\%$, pause durations within 7$\%$, and inter-pause intervals within 20$\%$.}
  \label{fig:simulation_gp41_results}
\end{figure}


 \begin{figure}[h]
  \centering
  \includegraphics[width=0.85\textwidth]{Supplementary/gp41_tau_diferent_algo.png}
  \caption{Pause detection algorithm using Ruptures with different factor parameters for gp41. Squares for the 1.5 factor, triangles for the 0.75 factor, circles for the 1 factor and crosses for the new velocity-based algorithm. The trend is the same for all factors.}
  \label{fig:gp41_tau_diferent_algo}
\end{figure}

 \begin{figure}[H]
  \centering
  \includegraphics[width=0.95\textwidth]{Supplementary/RecQ_tau_diferent_algo.png}
  \caption{Pause detection algorithm using Ruptures with different factor parameters for RecQ. Squares for the 1.5 factor, triangles for the 0.75 factor, circles for the 1 factor and crosses for the new velocity-based algorithm. The trend is the same for all factors.}
  \label{fig:RecQ_tau_diferent_algo}
\end{figure}

 \begin{figure}[H]
  \centering
  \includegraphics[width=0.95\textwidth]{Supplementary/RecG_tau_diferent_algo.png}
  \caption{Pause detection algorithm using Ruptures with different factor parameters for RecG. Squares for the 1.5 factor, triangles for the 0.75 factor, circles for the 1 factor and crosses for the new velocity-based algorithm. The trend is the same for all factors.}
  \label{fig:RecG_tau_diferent_algo}
\end{figure}


\section{Statistical tools}

The Akaike Information Criterion (AIC) and Bayesian Information Criterion (BIC) are defined as $AIC=2k-2ln(L)$, $BIC=kln(n)-2ln(L)$ being k the number of parameters used by the model, n the number of data points and L is the maximized likelihood function. Both of them can be written in terms of the residual sum of squares ($RSS=\sum_{i}(y_{i}-y)^{2}$) as:

\begin{equation}
\begin{aligned}
AIC &= 2k + n\ln\left(\frac{RSS}{n}\right) \\
BIC &= n\ln\left(\frac{RSS}{n}\right) + k\ln(n)
\end{aligned}
\end{equation}

The reduced chi-squared is defined as chi-square per degree of freedom ($\nu$), being equal to the difference between the number of data points and the number of fitted parameters $\nu=n-k$:
\begin{equation}
    \chi_{\nu}^{2}= \frac{1}{\nu}\sum_{i}\frac{(y_{i}-y)^{2}}{\sigma_{i}^2}
\end{equation}

As a guideline, $\chi_{\nu}^{2} \gg 1$ suggest a poor model fit. A value of $\chi_{\nu}^{2} > 1$ indicates an underestimated value of the error. $\chi_{\nu}^{2} < 1$ suggest an over-fitting or an overestimated error variance. $\chi_{\nu}^{2} \sim 1$ implies that the agreement between observations and the model estimations aligns with the expected error variance. Our main goal was to minimize AIC and BIC maintaining a value of $\chi_{\nu}^{2}$ close to 1. 
As mentioned in the main text, the simplest CTRW model corresponds to a Poisson walker. However, this basic model was too simplistic to accurately capture both diffusivity and velocity behaviours. Incorporating backward steps and different characteristic times to the forward and backward transitions we obtained the random walk model, which remained insufficient to fit the velocity and the diffusivity of the three helicases (Fig \ref{fig:rw_multifit}).

 \begin{figure}[h]
  \centering
  \includegraphics[width=\textwidth]{Supplementary/rw_multifit.png}
  \caption{ (a) Diagram showing the random walk model with its diffusivity and velocity as a function of the rates, $k_{+}$ and $k_{-}$, and the step-size $d$. (b,c,d) Multifit of the random walk model to the data obtained for different studied helicases. Purple colours correspond to gp41, green colours correspond to RecQ and blue colours correspond to RecG. The results show how the random walk model does not correctly fit the velocity and diffusivity data. }

  \label{fig:rw_multifit}
\end{figure}

\clearpage

\section{ATP and force dependence of the kinetic rates}

In some assays the force can be directly applied on the enzyme \cite{chemla2005mechanism,bocanegra2022optical}, but in our configuration the force was applied on the DNA molecule, affecting those kinetic steps that involve changes in DNA extension. 
These changes may result from the net translocation of the motor along the DNA (forward or backward steps) or from conformational shifts associated with entering a paused state. As a result, the force dependence of all kinetic rates $k_i$ ($i=+,-,p,-p$) can be described using a Bell-like model, with rates exhibiting an exponential dependence on the applied force $F$ \cite{bell1978models}: 

\begin{equation}
k_i=k_{o}e^{\frac{Fx^{\dagger}_{i}}{k_{B}T}},
\label{Bell-like}
\end{equation}

where $x^{\dagger}_{i}$ was the distance from the initial state to the transition state along the reaction coordinate axis (force axis). Note that the effect of the force might be different for helicase translocation along one strand of DNA and for helicase unwinding/rewinding duplex DNA. In the former case, the motion of the enzyme is only affected by the stretching of the DNA strand, which is usually a negligible or weak effect at moderate forces ($F\le20-30$pN). Here we assumed that the force does not affect the helicase translocation, with $x^{\dagger}=0$. In the latter case, the force affects the duplex stability, assisting/hindering the helicase advance. Helicases are classified as passive or active based on whether their un(re)winding velocity is affected by the force: passive helicases exhibit a large dependence on force (large $x^{\dagger}$), whereas active helicases show a low dependence on force (small $x^{\dagger}$) \cite{manosas2010active}.

Moreover, helicase movement is driven by the hydrolysis of ATP, where ATP is converted into ADP and inorganic phosphate ($\text{P}_i$), releasing an energy of $\Delta\mu\sim 20 k_BT$: $\text{ATP} + \text{H}_2\text{O} \rightarrow \text{ADP} + \text{P}_\text{i}$. The helicase translocation coupled to ATP hydrolysis involves the ATP binding and unbinding to the helicase enzyme (E), the conversion of ATP into ADP and $\text{P}_i$, and the release of the products (ADP and $\text{P}_i$) from the enzyme, as schematically shown in Figure \ref{fig:modelo} (c). ATP hydrolysis is a downhill reaction, so the right part of the kinetic scheme in Figure \ref{fig:modelo} (c) was described as a single irreversible step of rate $k_{cat}$ (green arrow). With these assumptions, the dependence of the forward on-pathway rate $k_{+}$ on ATP concentration [ATP] follows the Michaelis-Menten expression \cite{michaelis1913kinetik} (Fig. \ref{fig:MM}): 

\begin{equation}
k_{+}=\frac{k_{cat}^{+}[ATP]}{K_{M}^{+}+[ATP]},
\label{eq_MM}
\end{equation}

where $k_{cat}^{+}$ is the rate at ATP saturating conditions and $K_{M}^{+}$ is the Michaelis-Menten constant that is defined as the concentration of substrate where the velocity is $k_{cat}/2$. 
The off-pathway reactions, including pausing and slippage, can, in general, involve ATP binding and hydrolysis. Therefore, we considered that the rates $k_{-}$, $k_{p}$ and $k_{-p}$ also have an ATP dependence given by equation \eqref{eq_MM}, with different $K_{M}$ and $k_{cat}$ for each rate. The different rates $k_{+}$, $k_{-}$, $k_{p}$ and $k_{-p}$ as a function of force and ATP are given by: 

\begin{equation}
    \begin{aligned}
        k_{i} &= \frac{k_{cat}^{i}[ATP]}{K_{M}^{i}+[ATP]}e^{\frac{x^{\dagger}_{i}(F-F_{c})}{k_{B}T}}, \quad \text{un(re)winding} \\
        k_{i} &= \frac{k_{cat}^{i}[ATP]}{K_{M}^{i}+[ATP]}, \quad \text{translocation}
    \end{aligned}
    \label{rate dependencies}
\end{equation}
where $i=+, -, p, -p$ and $F_{c}\approx 15$pN is the DNA unzipping force. This expression assumes that the force only affects the helicase unwinding/rewinding activity, but not the helicase translocation along ssDNA where we take $x^{\dagger}=0$. In other words, at $F_c$, where the hairpin mechanically unzips, the helicase velocity reduces to the translocation velocity that only depends on [ATP]. 


 \begin{figure}[h]
  \centering
  \includegraphics[width=\textwidth]{Supplementary/Michaelis_Menten.png}
  \caption{The measured mean unwinding (gp41 and RecQ) and rewinding (RecG) velocity as a function of the ATP concentration fitted to a Michaelis-Menten expression $v=v_{max}\frac{[ATP]}{K_{M}+[ATP]}$, for different forces. The Michaelis-Menten constant ($K_{M}$) is assumed to be independent of force; therefore, a single $K_{M}$ value was used across all fits, obtaining a $K_{M}$ for each enzyme indicated on the top of each graph.}
  \label{fig:MM}
\end{figure}

\clearpage

\section{Mechanical work}

The reversible mechanical work needed to unzip $d_+$ bp at force $F$ is given by $W=d_+(\Delta G_{\rm bp}+W_F)$. Where $\Delta G_{bp}$ is the (positive) hybridization free energy per bp, $\Delta G_{bp} \approx 2 k_{B}T$ \cite{huguet2010single}. The stretching contribution at force $F$ equals $W_{F}=-2\int_{0}^{F} x_{WLC}(f ^{\prime}) df ^{\prime}$ where $x_{WLC}(f ^{\prime})$ is the extension per base at force $f'$ and we use the worm-like chain (WLC) model for ssDNA elasticity \cite{mossa2009dynamic}. $W_{F}$ changes from 0 to $-2 k_{B}$T between $F=0$ and the coexistence force $F_{c}\sim 15pN$ (Fig. \ref{fig:Treball}). Note that at $F_{c}$, $W_F=-\Delta G_{\rm bp}$ and $W=0$, meaning that the energy from ATP hydrolysis is fully dissipated as heat, $q=\Delta \mu$. For a rewinding helicase, both $\Delta G_{bp}$ and $W_{F}$ change sign: $\Delta G_{bp}=-2 k_{B}T$ is the average energy to melt one bp and $W_{F}=2\int_{0}^{F} x_{WLC}(f ^{\prime}) df ^{\prime}$ corresponds to the work required to bring the two bases from force $F$ to zero force.   


 \begin{figure}[h]
  \centering
  \includegraphics[width=0.75\textwidth]{Supplementary/Treball.png}
  \caption{Reversible mechanical work needed to unzip/rezip one base pair as a function of the force. Vertical dashed red line indicate the point where $W=0$ close to a force of 15pN.}
  \label{fig:Treball}
\end{figure}

\clearpage

\section{Slippage}
 \begin{figure}[h]
  \centering
  \includegraphics[width=\textwidth]{Supplementary/Slippage.png}
  \caption{Single molecule experiments using MT (a,b) and OT (c) for the three different helicases, gp41 (purple), RecQ (green) and RecG (blue). Red arrows indicate slippage events seen as a sudden decrease in extension for unwinding helicases (gp41 and RecQ) and as a sudden increase in the extension (MT) or $X_{T}$ (OT) for the rewinding helicase (RecG).}
  \label{fig:Slippage}
\end{figure}


\bibliographystyle{unsrt}
\bibliography{Supplementary/bib_supp}


\end{document}
